# Supplementary material for: Empathy enhances decoding accuracy of human neurophysiological responses to emotional facial expressions of humans and dogs
Source: Soc Cogn Affect Neurosci. 2024 Nov 7;19(1):nsae082. doi: 10.1093/scan/nsae082 (PMC11587893; doi:10.1093/scan/nsae082)
Supplement: nsae082_Supp [file nsae082_supp.zip]

Archive with 2 entries (1 files):
- nsae082_Supp/
- nsae082_Supp/scan-24-177-File008.pdf
